# Supplementary material for: Bioassay-Guided Fractionation of Extracts from Codiaeum variegatum against Entamoeba histolytica Discovers Compounds That Modify Expression of Ceramide Biosynthesis Related Genes
Source: PLoS Negl Trop Dis. 2014 Jan 9;8(1):e2607. doi: 10.1371/journal.pntd.0002607 (PMC3887121; doi:10.1371/journal.pntd.0002607)
Supplement: Table S1 — Modulation of gene expression in E. histolytica upon 12 hours treatment with SF9B fraction. Genes that are identified as differentially expressed in treated amoebae (i.e. FDR adjusted p-value <0.05) in either DESeq or Cuffdiff analyses were listed. Fold-changes were shown in linear scale. “Average normalized read count” refers to the upper-quartile normalized read count averaged over the triplicates. “Average abundance in RPKM” refers to Reads Per Kilobase per Million mapped reads averaged over the triplicates. (XLS) [file pntd.0002607.s001.xls]

## Sheet: SF9B12h.Vs.DMSO12h
Table S1. Modulation of gene expression in E. histolytica upon 12 hours treatment with SFB9 fraction
Gene information		DESeq results				Cuffdiff results
Gene ID	Descrption	average normalized read count [SF9B treated]	average normalized read count [DMSO control]	fold change [linear scale]	FDR adjusted p-value [<0.05 in red]	average abundance in RPKM [SF9B treated]	average abundance in RPKM [DMSO control]	fold change [linear scale]	FDR adjusted p-value [<0.05 in red]
EHI_130860	longevity-assurance family protein	131.717	23.9684	5.49545	0.0152859	14.1125	2.50473	5.63434	0.0762332
EHI_178050	ATP-binding cassette protein putative	57.7939	299.602	-5.18397	0.0152859	1.40915	7.11419	-5.04857	0.0118424
EHI_095820	ATP-binding cassette protein putative	205.173	1106.36	-5.39235	0.0152859	5.02588	26.3912	-5.25106	0.00411072
EHI_079300	long-chain-fatty-acid--CoA ligase putative	75.5963	444.226	-5.8763	0.0230312	3.84548	22.0477	-5.73341	0.00884926
EHI_031640	hypothetical protein	29.2867	195.546	-6.67697	1	2.22121	14.4947	-6.52559	0.0289891
EHI_073450	hypothetical protein	59.5042	399.126	-6.70753	0.0152859	9.50159	62.1129	-6.53711	0.00381416
EHI_131560	hypothetical protein	30.6113	237.563	-7.76064	1	10.6682	79.622	-7.46349	0.00381416
EHI_092490	hypothetical protein	242.045	2137.88	-8.83258	8.79242e-07	18.5118	159.732	-8.62866	4.27627e-06
EHI_090430	hypothetical protein	39.8489	749.64	-18.8121	1	3.05402	56.3807	-18.4611	1.29766e-07
