# Supplementary material for: Bioassay-Guided Fractionation of Extracts from Codiaeum variegatum against Entamoeba histolytica Discovers Compounds That Modify Expression of Ceramide Biosynthesis Related Genes
Source: PLoS Negl Trop Dis. 2014 Jan 9;8(1):e2607. doi: 10.1371/journal.pntd.0002607 (PMC3887121; doi:10.1371/journal.pntd.0002607)
Supplement: Table S2 — Modulation of gene expression in E. histolytica upon 24 hours treatment with SF9B fraction. Genes that are identified as differentially expressed in treated amoebae (i.e. FDR adjusted p-value <0.05) in either DESeq or Cuffdiff analyses were listed. Fold-changes were shown in linear scale. “Average normalized read count” refers to the upper-quartile normalized read count averaged over the triplicates. “Average abundance in RPKM” refers to Reads Per Kilobase per Million mapped reads averaged over the triplicates. (XLS) [file pntd.0002607.s002.xls]

## Sheet: SF9B24h.Vs.DMSO24h
Table S2. Modulation of gene expression in E. histolytica upon 24 hours treatment with SFB9 fraction
Gene information		DESeq results				Cuffdiff results
Gene ID	Description	average normalized read count [SF9B treated]	average normalized read count [DMSO control]	fold change [linear scale]	FDR adjusted p-value [<0.05 in red]	average abundance in RPKM [SF9B treated]	average abundance in RPKM [DMSO control]	fold change [linear scale]	FDR adjusted p-value [<0.05 in red]
EHI_139080	longevity-assurance family protein	136.422	16.7471	8.14602	0.0024452	15.0198	1.82438	8.23282	0.000373772
EHI_130860	longevity-assurance family protein	99.6957	21.9857	4.53457	0.000918855	10.94	2.37629	4.60382	0.0350575
EHI_182520	DNAJ homolog subfamily A member 1 putative	549.44	1067.28	-1.94249	0.0184182	57.3287	109.469	-1.9095	0.999824
EHI_071590	protein disulfide isomerase putative	12367.2	24363.6	-1.97002	0.0184182	1204.91	2336.31	-1.93899	0.50476
EHI_060340	cysteine synthase A putative	252.89	513.275	-2.02964	0.009185	27.2516	54.3329	-1.99375	0.999824
EHI_040600	Acid sphingomyelinase-like phosphodiesterase putative	272.255	587.128	-2.15654	0.0101125	22.8833	48.5089	-2.11984	0.50476
EHI_010850	cysteine proteinase putative	750.27	1648.25	-2.19688	0.035678	86.893	188.441	-2.16866	0.397539
EHI_039610	cysteine proteinase putative	601.492	1358.98	-2.25935	0.0117357	69.6112	155.166	-2.22904	0.289821
EHI_161070	hypothetical protein	2134.33	5354.94	-2.50896	0.0354943	390.411	963.729	-2.4685	0.0571242
EHI_170940	hypothetical protein	71.9565	195.112	-2.71152	0.0197997	7.9713	21.2113	-2.66096	0.359243
EHI_022950	DnaJ family protein	565.125	1663.66	-2.94387	1.87359e-06	55.1782	159.77	-2.89553	0.00641594
EHI_189960	ADP-ribosylation factor 1 putative	257.211	784.863	-3.05144	1	58.3338	174.688	-2.99463	0.0350575
EHI_021560	thioredoxin putative	2411.3	7649.43	-3.17233	0.009185	227.322	710.001	-3.12333	0.000980792
EHI_140740	hypothetical protein	1133.03	3746.66	-3.30678	1.87359e-06	89.4008	291.55	-3.26116	0.000817098
EHI_163480	90 kDa heat shock protein putative	2086.82	7020.92	-3.36441	4.09423e-08	100.576	332.053	-3.30151	0.000444665
EHI_119510	hypothetical protein	61.4432	211.903	-3.44876	0.10234	10.462	35.5107	-3.39426	0.0190346
EHI_019630	hypothetical protein	64.2869	233.96	-3.63932	1	11.8414	42.3697	-3.5781	0.0207723
EHI_073480	ADP-ribosylation factor putative	71.9908	263.606	-3.66166	0.202995	16.3683	59.0129	-3.60532	0.00540858
EHI_013340	hypothetical protein	28.2683	105.663	-3.73788	0.0024452	9.28656	34.1309	-3.6753	0.0601877
EHI_178050	ATP-binding cassette protein putative	95.0464	371.538	-3.90902	1.87359e-06	2.37162	9.12803	-3.84886	0.000896617
EHI_095820	ATP-binding cassette protein putative	344.854	1419.92	-4.11745	9.60333e-09	8.63869	35.0097	-4.05266	2.98976e-05
EHI_131560	hypothetical protein	51.5404	215.205	-4.17546	1	18.2743	75.0083	-4.10458	0.00444889
EHI_131880	acyl-coA synthetase putative	52.5421	224.923	-4.28082	0.134362	1.74347	7.3401	-4.21005	0.00149256
EHI_199590	70 kDa heat shock protein putative	1828	8012.26	-4.38308	7.4625e-08	95.0274	408.918	-4.30316	1.14046e-06
EHI_117580	hypothetical protein	48.4416	225.191	-4.6487	0.0402192	10.9775	50.3981	-4.59104	0.000909924
EHI_073450	hypothetical protein	92.3963	566.177	-6.1277	0.00346269	15.0763	91.0683	-6.04049	3.01004e-07
EHI_090430	hypothetical protein	103.573	636.542	-6.14585	1.9633e-06	8.14865	49.3923	-6.06141	2.2566e-07
EHI_092490	hypothetical protein	406.499	2958.59	-7.27823	1.61382e-20	31.9175	228.204	-7.14981	1.25056e-11
EHI_031640	hypothetical protein	16.8254	152.299	-9.05169	0.753684	1.30373	11.5859	-8.88673	2.98976e-05
EHI_079300	long-chain-fatty-acid--CoA ligase putative	76.5174	757.772	-9.90325	1	3.97602	38.6282	-9.71529	6.94058e-10
RPKM means Reads per kilo base per million. It is the calculation for individual transcript sequence
