# Supplementary material for: Bioassay-Guided Fractionation of Extracts from Codiaeum variegatum against Entamoeba histolytica Discovers Compounds That Modify Expression of Ceramide Biosynthesis Related Genes
Source: PLoS Negl Trop Dis. 2014 Jan 9;8(1):e2607. doi: 10.1371/journal.pntd.0002607 (PMC3887121; doi:10.1371/journal.pntd.0002607)
Supplement: Table S3 — Genes modulated in E. histolytica upon metronidazole treatment. Differences in gene expression were evaluated by microarray upon one hour treatment of trophozoites with 50 µM Metronidazole. Gene ID refers to the accession number of genes in AmoebaDB (http://amoebadb.org/amoeba/). FC: fold change; BY: False discovery rate by Benjamini and Yekutieli multiple testing; rawp: raw p-value. (XLSX) [file pntd.0002607.s003.xlsx]

## Sheet: Sheet1
Table S3. GENES MODULATED IN E. HISTOLYTICA UPON METRONIDAZOLE TREATMENT
UPREGULATED GENES
	Metronidazole microarray analysis				SFB9 RNA-Seq DESeq analysis
Description	Gene ID	FC	BY	rawp	12 hours FC	24 hours FC
Monooxygenase domain-containing protein	EHI_009840	4.59734	4.76913e-05	5.58318e-09	-1.55424	-1.57367
Hypothetical protein	EHI_004550	2.9205	0.00542979	1.56698e-06	-1.45423	-1.24554
Nucleoside diphosphate kinase	EHI_104360	2.53298	0.0234914	1.40704e-05	1.41973	1.09655
Gal/GalNAc lectin subunit Igl1	EHI_006980	2.43934	0.00129462	2.57299e-07	1.16317	1.16949
TolA-like protein	EHI_052780	2.2834	0.00277305	6.26627e-07	1.09832	1.20902
Hypothetical protein	EHI_159670	2.13124	0.00531308	1.4899e-06	-1.56204	-1.12949
Purine nucleoside phosphorylase	EHI_200080	2.10458	0.00583983	1.73301e-06	1.04384	1.20146
Tryptophanase	EHI_111610	2.0625	0.00702349	2.199e-06	N/A	N/A
Gal/GalNAc lectin subunit Igl1	EHI_065330	2.04992	0.00722645	2.36091e-06	1.11738	1.14742
Adenylyl cyclase-associated protein	EHI_136150	2.02937	0.00798185	2.65117e-06	1.00387	1.11505
Hypothetical protein	EHI_189930	1.98974	0.00936289	3.31381e-06	-1.22598	-1.10808
DOWNREGULATED GENES
	Metronidazole microarray analysis				SFB9 RNA-Seq DESeq analysis
Description	Gene ID	FC	BY	rawp	12 hours FC	24 hours FC
Iron-sulfur flavoprotein	EHI_138480	-7.51485	8.15579e-11	4.44089e-16	-1.7918	-1.80426
Helix-turn-helix protein	EHI_093330	-7.21425	2.17488e-10	1.77636e-15	-1.17971	-1.13845
Leucine rich repeat protein, BspA family	EHI_148460	-6.74673	1.14181e-09	1.24345e-14	1.31894	1.01296
Hypothetical protein	EHI_136430	-6.43856	4.76751e-08	1.16818e-12	-1.19844	-1.93899
Hypothetical protein	EHI_028940	-5.40643	1.65954e-07	4.51816e-12	1.44615	-1.88045
Transporter, major facilitator family	EHI_173950	-5.24326	3.23036e-07	9.67426e-12	1.41444	-1.35157
Eukaryotic translation initiation factor 6	EHI_006170	-5.19811	3.38039e-07	1.19642e-11	-1.21384	-1.00423
Alcohol dehydrogenase	EHI_107560	-5.08459	4.70192e-07	2.04818e-11	N/A	N/A
acetyltransferase	EHI_096770	-4.87569	1.13881e-06	5.58082e-11	-1.21376	-1.82766
Hypothetical protein	EHI_008420	-4.83228	1.26504e-06	6.88822e-11	1.01307	-1.458
Hypothetical protein	EHI_010260	-4.66568	3.65855e-05	3.98422e-09	-1.01686	-1.41424
Alcohol dehydrogenase	EHI_157010	-4.63394	2.72578e-06	1.81922e-10	N/A	N/A
20 kDa antigen	EHI_056490	-4.53172	4.26588e-06	3.01965e-10	-1.91545	-1.41221
aldose reductase	EHI_039190	-4.49015	5.05402e-06	3.71514e-10	1.04236	1.13187
Hypothetical protein	EHI_014340	-4.42556	6.50304e-06	5.13439e-10	-1.45188	-1.17795
iron-sulfur flavoprotein	EHI_025710	-4.23579	0.000257557	3.43593e-08	-1.5616	-1.62876
Hypothetical protein	EHI_051040	-4.12675	0.000416321	6.00729e-08	-2.26242	-1.31854
Metallo-beta-lactamase domain-containing protein	EHI_136340	-4.07167	3.09361e-05	3.11631e-09	1.03512	-1.34269
Hypothetical protein	EHI_009500	-3.9789	4.41054e-05	5.0433e-09	1.20197	-1.01324
Hypothetical protein	EHI_184560	-3.95276	0.000891314	1.48025e-07	-1.09835	-1.13511
Alcohol dehydrogenase	EHI_088020	-3.76734	2.62284e-06	1.64238e-10	-1.29984	-1.02309
DEAD/DEAH box helicase	EHI_131080	-3.6998	0.000175145	2.19346e-08	1.25847	1.21197
Hypothetical protein	EHI_167470	-3.65093	0.00307827	7.29122e-07	1.17723	-1.25661
Iron-sulfur flavoprotein	EHI_134740	-3.6476	0.000221763	2.89804e-08	1.0141	1.03099
Acetyltransferase, GNAT family	EHI_151490	-3.51588	0.000415443	5.88151e-08	1.1016	1.11687
Acetyltransferase	EHI_122100	-3.45667	0.000551201	8.1036e-08	N/A	N/A
Alcohol dehydrogenase 3	EHI_160670	-3.39894	1.28419e-05	1.18873e-09	N/A	N/A
Ubiquitin	EHI_083410	-3.33293	0.000912681	1.59028e-07	1.51606	-1.39222
Hypothetical protein	EHI_031210	-3.31277	0.0010035	1.77583e-07	1.38285	1.20473
Hypothetical protein	EHI_187190	-3.30949	0.00100625	1.80811e-07	1.4811	1.09495
Acetyltransferase	EHI_039180	-3.25338	0.00128051	2.46073e-07	1.0597	-1.07607
Ras family GTPase	EHI_093760	-3.25231	0.00128051	2.47523e-07	1.16972	-1.14948
Maltose O-acetyltransferase	EHI_157020	-3.24612	0.00129462	2.56102e-07	N/A	N/A
Hypothetical protein	EHI_124540	-3.14967	4.18928e-05	4.67624e-09	1.42718	-1.35837
Hypothetical protein	EHI_009900	-3.13407	0.00220668	4.7569e-07	-1.02581	-1.36975
RNA 3'-terminal phosphate cyclase	EHI_177570	-2.9559	0.00482766	1.28471e-06	-1.3445	-1.29687
Hypothetical protein	EHI_151930	-2.8563	0.00708156	2.24846e-06	-1.03117	-1.65011
Hypothetical protein	EHI_067230	-2.85011	0.00718668	2.32836e-06	-1.06333	-1.81735
Hypothetical protein	EHI_198580	-2.77934	0.00973463	3.47188e-06	1.07155	1.0163
Hypothetical protein	EHI_050500	-2.75726	0.0105465	3.9337e-06	-1.03435	1.02731
Myb family DNA-binding protein, SHAQKYF family	EHI_008130	-2.70918	0.0127336	5.16549e-06	1.00401	-1.28975
Phosphoesterase	EHI_178710	-2.6999	0.0132437	5.44453e-06	-1.13425	-1.39858
Leucine-rich repeat containing protein	EHI_124470	-2.64171	0.0160908	7.57646e-06	-1.05501	-1.12519
S-phase kinase-associated protein 1A	EHI_134960	-2.63887	0.0161608	7.69974e-06	1.26333	1.09695
Hypothetical protein	EHI_147230	-2.57865	0.020642	1.08463e-05	1.09558	-1.12615
Hypothetical protein	EHI_028560	-2.56875	0.000778964	1.23004e-07	1.13461	-1.01685
Bacterial transferase hexapeptide family protein	EHI_107550	-2.53614	0.0234781	1.38191e-05	N/A	N/A
Ribosomal protein S30	EHI_023400	-2.53493	0.0234781	1.39148e-05	1.83943	0
Ubiquitin	EHI_178340	-2.52746	0.0237036	1.45202e-05	1.12221	-1.18768
Steroid 5-alpha reductase	EHI_197070	-2.51327	0.0250338	1.57439e-05	-1.13732	1.07781
Short chain dehydrogenase family protein	EHI_086500	-2.4704	0.00116407	2.15507e-07	1.481	-1.61355
Cell division control protein 42	EHI_154270	-2.46205	0.0299033	2.10859e-05	1.56956	-2.30035
Hypothetical protein	EHI_023150	-2.46107	0.0299257	2.12054e-05	2.4426	-1.14668
Hypothetical protein	EHI_012280	-2.44876	0.0304936	2.27475e-05	1.11546	1.37783
Cysteine synthase A (cysK)	EHI_160930	-2.42641	0.0315872	2.58433e-05	1.18877	1.29056
Hypothetical protein	EHI_152520	-2.42631	0.0315872	2.58577e-05	1.32614	-1.318
RNA modification enzymes, MiaB-family	EHI_141830	-2.41937	0.032506	2.69036e-05	-1.13078	-1.02473
Cysteine desulfurase (NifS)	EHI_136380	-2.40633	0.0336885	2.89829e-05	-1.15955	1.01007
Rubrerythrin	EHI_134810	-2.39723	0.0347152	3.05279e-05	1.09337	-1.00624
Hypothetical protein	EHI_118420	-2.39337	0.0350556	3.1209e-05	2.24113	-1.27814
Riboflavin kinase / FAD synthetase	EHI_033240	-2.38845	0.0357261	3.20977e-05	-1.38733	-1.2605
Hypothetical protein	EHI_160210	-2.3878	0.0357496	3.22161e-05	1.06913	-1.21574
Hypothetical protein	EHI_127460	-2.32989	0.00220668	4.80621e-07	1.04197	-1.37903
Hypothetical protein	EHI_166380	-2.30398	0.0499843	5.19842e-05	1.07444	-1.22807
Enhancer binding protein-1	EHI_121780	-2.14959	0.00490025	1.34248e-06	1.05265	1.06069
Peroxiredoxin	EHI_121620	-2.11545	0.00559368	1.6295e-06	N/A	N/A
Hypothetical protein	EHI_019860	-2.08594	0.00637334	1.92604e-06	-1.23451	-1.30315
Peroxiredoxin	EHI_122310	-2.07267	0.00674847	2.07615e-06	1.01282	1.22431
Ubiquitin-conjugating enzyme family protein	EHI_160740	-2.06591	0.00694999	2.15706e-06	1.16402	1.06713
Asparaginyl-tRNA synthetase (asnS)	EHI_126920	-2.03943	0.00760419	2.50503e-06	-1.20624	1.05728
5'-3' exonuclease domain containing protein	EHI_080270	-2.01878	0.00840396	2.81425e-06	1.06415	1.04347
Hypothetical protein	EHI_006180	-2.01132	0.00867822	2.93494e-06	-1.03276	-1.01709
P-glycoprotein 5	EHI_125030	-2.00742	0.00874554	3.00007e-06	-1.06653	1.02317
D-tyrosyl-tRNA(Tyr) deacylase	EHI_118150	-2.00149	0.00890131	3.10197e-06	1.1651	1.01013
Alcohol dehydrogenase 3	EHI_198760	-1.97817	0.000741342	1.15045e-07	-1.05843	1.00704
N/A refers to genes that were not analysed in RNA-Seq due gene model conflicts; none of the genes shown below has FDR adjusted p value < 0.05 in either 12 or 24 hours SFB9 treatment.
